# Supplementary material for: A Comparison of Clinical and Radiographic Signs of Nontuberculous Mycobacterial Pulmonary Disease, Destructive Drug-Resistant Pulmonary Tuberculosis and a Combination of Nontuberculous Mycobacterium Pulmonary Disease and Pulmonary Tuberculosis
Source: Pathogens. 2023 Jun 29;12(7):887. doi: 10.3390/pathogens12070887 (PMC10384069; doi:10.3390/pathogens12070887)
Supplement: Supplementary file 1 [file pathogens-12-00887-s001.zip]

Archive with 1 entries (1 files):
- pathogens-2442156-supplementary.xlsx
