# Supplementary material for: A Comparison of Clinical and Radiographic Signs of Nontuberculous Mycobacterial Pulmonary Disease, Destructive Drug-Resistant Pulmonary Tuberculosis and a Combination of Nontuberculous Mycobacterium Pulmonary Disease and Pulmonary Tuberculosis
Source: Pathogens. 2023 Jun 29;12(7):887. doi: 10.3390/pathogens12070887 (PMC10384069; doi:10.3390/pathogens12070887)
Supplement: Supplementary file 1 [file pathogens-12-00887-s001.zip › pathogens-2442156-supplementary.xlsx]

## Sheet: Table 1
Patient	Gender (M/F)	Final Diagnosis	NTM Species	MBT/NTM before Surgery in Sputum	Resistance MBT before Surgery	Resistance MBT after Surgery	Resistance NTM before Surgery	Resistance NTM after Surgery	MBT/NTM in operative Material	Antobiotic Treatment before Surgery, Dosage (g per day)	Duration of Treatment before Surgery (Days)	Indications for Surgery	Type of Surgery	Operation Side	Antobiotic Treatment after Surgery, Dosage (g per Day)	Duration of Treatment after Surgery (Days)	Follow up Time (Months)	Sustained Negative Culture Conversion During all Follow-up Period
1	M	NTMPD	M.avium	Negative	N/A	N/A			NTM	H 0.6, Rb 0.3, E 1.2, Z 1.5	122	Poor Response to Medical Treatment	Wedge Resection, Thoracocentesis, 2nd Thoracocentesis	Bilateral	H 0.6, Rb 0.3, E 1.2, Z 1.5, Am 1.0	366	42	Yes
2	M	NTMPD	M.xenopi	Negative	N/A	N/A			NTM	H 0.6, R 0.6, E 1.2, Z 1.5	46	Poor Response to Medical Treatment	Wedge Resection	Bilateral	H 0.6, R 0.6, E 1.2, Z 1.5, Km 1.0	562	12	Yes
3	F	NTMPD	M.avium	NTM	N/A	N/A		S H E Fq Am Lzd doxycycline	NTM	H 0.6, R 0.6, E 1.2, Z 1.5	274	Poor Response to Medical Treatment	Wedge Resection	Bilateral	H 0.6, Rb 0.3, Mfx 0.4, Km 1.0, Cl 1,0	184	46	Yes
4	M	NTMPD	M.abcessus	NTM	N/A	N/A			NTM	Lfx 0.75, Cs 0.5, Trd 0.75, Cl 1.0	217	Poor Response to Medical Treatment	Wedge Resection	Bilateral	Am 1.0, Im 1.0, azithromycin 0.5		0	Yes
5	F	NTMPD	M.simiae	NTM	N/A	N/A			NTM	no treatment	1	Reccurent Hemoptysis	Wedge Resection	Bilateral	Z 1.5, Lfx 0.5, Am 1.0, Rb 0.3, Cl 1.0	155	46	Yes
6	M	NTMPD	M.chelonae	NTM	N/A	N/A	H R E	H R E	NTM	S 1.0, R 0.6, Z 1.5, Mfx 0.4, Am 1.0, Cl 1.0	90	Longstanding Cavitary Lesions	Wedge Resection	Bilateral	Z 1.5, Lfx 0.5, Pt 0.75, PAS 9.0, Cl 0.5	30	1 (death because of acute hepato-renal failure)	Yes
7	M	NTMPD	M.avium	Negative	N/A	N/A			NTM	H 0.6, R 0.6, E 1.2, Z 1.5	92	Longstanding Cavitary Lesions	Segmentectomy	Bilateral	H 0.6, R 0.6, E 1.6, Z 1.5, Lfx 0.75, Pt 0.5, Cl 1,0, meropenem 2.0	359	12	Yes
8	M	NTMPD	M.avium	NTM	N/A	N/A			NTM	H 0.6, R 0.6, E 1.2, Z 1.5	89	Radiographic Aggravation	Segmentectomy	Bilateral	H 0.6, R 0.45, E 1.2, Z 1.5	368	60	Yes
9	M	NTMPD	M.avium	Negative	N/A	N/A			NTM	H 0.6, R 0.6, E 1.2, Z 1.5	276	Radiographic Aggravation	Wedge Resection	Bilateral	H 0.6, Z 1.5(1 mounth), Mfx 0.4, Cm 1.0, Rb 0.3, Cl 0.5	223	42 (death because of bone marrow transplantation, adverse reaction)	Yes
10	F	NTMPD	M.avium	NTM	N/A	N/A			NTM	H 0.6, R 0.6, Cl 1.0	245	Radiographic Aggravation	Wedge Resection	Bilateral	Z 1.5, Mfx 0.4, Am 1.0, Rb 0.3, Cl 0.5	730	45	Yes
11	F	NTMPD	M.avium	Negative	N/A	N/A			NTM	H 0.6, R 0.6, E 1.2, Z 1.5	156	Longstanding Cavitary Lesions	Wedge Resection	Bilateral	H 0.6, Rb 0.3, E 1.2, Z 1.5	365	46	Yes
12	F	NTMPD	M.kansasii	NTM	N/A	N/A	S H R Z	S H R Z	NTM	R 0.45, Z 0.5, Pt 0.75, Cl 1.0	244	Longstanding Cavitary Lesions, Reccurent Hemoptysis	Lobectomy with Segmentectomy, 2nd Lobectomy with Segmentectomy, Thoracoplasty	Bilateral	Rb 0.15, Pt 0.5, Cl 1.0, Ofl 0.4	366	12	Yes
13	F	NTMPD	M.avium	NTM	N/A	N/A			NTM	no treatment	0	Diagnostic Surgery	Wedge Resection	Right	Cl 0.5, Rb 0.3, Pt 0.75	190	79	Yes
14	M	NTMPD	M.fortuitum	Negative	N/A	N/A		H R E Fq Cs PAS Cm	NTM	no treatment	0	Diagnostic Surgery	Wedge Resection	Right	Ofl 0.8, Am 1.0, Z 0.5, Cl 0.5	365	61	Yes
15	F	NTMPD	M.fortuitum	NTM	N/A	N/A	S H R E Fq Et Cs PAS Am Cm Km	S H R E Fq Et Cs PAS Am Cm Km	NTM	Z 1.5, Mfx 0.4, Pt 0.5, Cs 0.5, Lzd 0.6	370	Longstanding Cavitary Lesions	Pneumonectomy, Thoracoplasty	Left	Z 1.5, Mfx 0.4, Cs 0.5, Lzd 0.6, Cm 1.0, Cl 1.0	365	40	Yes
16	F	NTMPD	M.avium	Negative	N/A	N/A			NTM	H 0.6, R 0.6, E 1.2, Z 1.5(3 mounths) - Km 1.0	213	Poor Response to Medical Treatment	Wedge Resection	Left	Z 1.5, H 0.6, R 0.455, Lfx 0.75, Cl 0.5 Mfx 0.4	364	18	Yes
17	M	NTMPD	M.fortuitum	Negative	N/A	N/A		S E Fq Km	NTM	no treatment		Diagnostic Surgery	Wedge Resection	Left	Cl 0.5, R 0.6, Et 0.75		0	Yes
18	M	NTMPD	M.abcessus	NTM	N/A	N/A		S H R Rb Km PAS Fq Am LZd Tgc Imi doxycycline	NTM	H 0.6, R 0.6, E 1.2, Z 1.5	512	Poor Response to Medical Treatment, Reccurence	Segmentectomy, Thoracocentesis, Thoracoplasty	Right	H 0.6, Lfx 0.755, Z 1.5, R 0.6, Pt 0.755, Cl 1.0	373	46	Yes
19	F	NTMPD	M.xenopi	Negative	N/A	N/A			NTM	H 0.6, R 0.6, E 1.2, Z 1.5	96	Poor Response to Medical Treatment	Wedge Resection	Right	H 0.6, R 0.45, Z 1.55, E 1.2, Cl 0.5	368	79	Yes
20	F	NTMPD	M.abcessus	Negative	N/A	N/A			NTM	no treatment		Diagnostic Surgery	Segmentectomy, 2nd Segmentectomy	Bilateral	H 1.2, R 0.455, Z 1.55, Am 1.0, Lfx 0.5	375	60	Yes
21	F	NTMPD and pTB	M.avium	Negative					MBT + NTM	H 0.6, Rb 0.3, E 1.2, Z 1.5	115	Cavitary Lesions, Poor Response to Medical Treatment	Wedge Resection	Right	H 0.6, R 0.6, Am 1.0, Z 1.55, E 1.2	365	30	Yes
22	M	NTMPD and pTB	M.kansasii	MBT + NTM			S H R Fq Et PAS Km	S H R Fq Et PAS Km	MBT + NTM	Z 1.5, Mfx 0.4, Pt 0.5, Cs 0.5, Km 1.0	385	Cavitary Lesions, Poor Response to Medical Treatment	Wedge Resection	Right	Am 1.0, H 0.6, R 0.6, Z 1.5, E 1.2, Lfx 0.75	360	15	Yes
23	F	NTMPD and pTB	M.kansasii	NTM	S Z		S H R E Z Fq Cs Et PAS Am Cm Km	S H R E Z Fq Cs Et PAS Am Cm Km	MBT + NTM	H 0.6, Rb 0.3, E 1.2, Z 1.5, Lfx 0.75, Trd 0.75	630	Longstanding Cavitary Lesions	Bilobectomy, Thoracoplasty	Right	Rb 0.3, Z 1.55, Mfx 0.4, Cl 1.0, Lzd 0.6, Cs 0.5	730	41	Yes
24	F	NTMPD and pTB	M.fortuitum	NTM				R Z Cs	MBT + NTM	H 0.6, R 0.6, E 1.2, Z 1.5	222	Poor Response to Medical Treatment	Wedge Resection	Left	H 0.6, Rb 0.3, Z 1.5, Am 1.0	366	48	Yes
25	M	NTMPD and pTB	M.avium	Negative				S R	MBT + NTM	H 0.6, R 0.6, E 1.2, Z 1.5	1825(patient interrupted treatment)	Longstanding Cavitary Lesions	Pneumonectomy, Thoracocentesis, Thoracoplasty	Right	H 0.45, R 0.45, E 1.2, Lfx 0.75, Z 1.0, Pt 0.5	761	62	Yes
26	F	NTMPD and pTB	M.avium	MBT + NTM					Negative	S 1.0, H 0.6, E 1.2, Z 1.5, Mfx 0.4	248	Poor Response to Medical Treatment	Lobectomy	Right	R 0.15, E 1.6, H 0.5, Mfx 0.4, Am 0.8	364	40	Yes
27	F	NTMPD and pTB	M.avium	MBT	S H R Ofl Km	S H R Fq Km		H R E S Ofl Mox Am PAS Cs Lzd Imp	MBT + NTM	E1.2, Z 1.5, Mfx 0.4, Pt 0.5, Cs 0.75, PAS 9.0, Cm 0.5	395	Disease Progression, Reccurance	Lobectomy with Segmentectomy, Thoracoplasty, Lobectomy, 2nd Thoracoplasty, 2nd Lobectomy, Pneumonectomy	Bilateral	Z 1.0, Cm 0.5, Cs 0.5, Pt 0.5, Lzd 0.6, Mfx 0.4, PAS 9.0	760	30 (death because of oncology)	Yes
28	F	NTMPD and pTB	M.avium	MBT + NTM			S H R E Z Fq Cs Et PAS Am Cm Km Lzd Rb	S H R E Z Fq Cs Et PAS Am Cm Km Lzd Rb	MBT + NTM	H 0.6, R 0.6, E 1.2, Z 1.5, Cl 0.5	246	Poor Response to Medical Treatment	Lobectomy, Thoracoplasty	Right	H 0.6, Am 0.75, E 1.2, Cl 1.0	365	76	Yes
29	F	NTMPD and pTB	M.avium	Negative					MBT + NTM	H 0.6, R 0.6, E 1.2, Z 1.5	185	Pleural Empyema	Pleurectomy with Wedge Resection	Left	H 0.6, R 0.45, E 1.2, Z 1.5	365	50	Yes
30	M	NTMPD and pTB	M.xenopi	MBT + NTM	S H R	S H R	S H R Et Km Lzd Rb	S H R Et Km Lzd Rb	MBT + NTM	E1.2, Z 1.5, Mfx 0.4, Cs 0.5, PAS 9.0, Cm 1.0	570	Radiographic Aggravation	Wedge Resection	Right	Z 1.5, E 1.2, PAS 12.0, Lfx 0.75, Cs 0.5, Cm 1.0	360	38	Yes
31	M	NTMPD and pTB	M.chelonae	MBT					MBT + NTM	no treatment		Cavitary Lesions	Wedge Resection	Right	H 0.6, Z 1.5, R 0.6, E 1.2	365	41	Yes
32	F	NTMPD and pTB	M.avium	Negative					MBT + NTM	no treatment		Diagnostic Surgery	Wedge Resection	Right	H 0.45, Z 1.0, Rb 0.3, E 0.8	366	88	Yes
33	M	NTMPD and pTB	M.fortuitum	MBT	S H R	S H R		S H R Mfx	MBT + NTM	E 1.2, Z 1.5, Mfx 0.4, Pt 0.75, Cs 0.5, PAS 12.0, Km 0.75	385	Longstanding Cavitary Lesions	Lobectomy with Segmentectomy, Thoracoplasty	Right	Lfx 0.75, Pt 0.75, Z 1.0, Cm 1.0, Cs 0.5	340	45	Yes
34	M	NTMPD and pTB	M.abcessus	Negative				S	MBT + NTM	E 1.2, Z 1.5, Mfx 0.4, Cm 1.0	558	Poor Response to Medical Treatment	Lobectomy	Right	Am 1.0, PAS 12.0, Z 1.5, Lfx 0.75, Fenazid 0.5	365	24	Yes
35	F	NTMPD and pTB	M.abcessus	MBT + NTM					MBT + NTM	H 1.2, R 0.45, Mfx 0.4, Lzd 0.6, Rb 0.3, azithromycin 0.5	79	Poor Response to Medical Treatment	Wedge Resection	Right	Cl 0.5, Am 1.0, Trd 0.75, azithromycin 0.5	365	91	Yes
36	F	NTMPD and pTB	M.kansasii	MBT + NTM	H R Fq		Mfx Am Sulfamethoxazolum Ciprofloxacin Cefoxitin Doxycycline	Mfx Am Sulfamethoxazolum Ciprofloxacin Cefoxitin Doxycycline	N/A	Z 1.5, Lfx 0.75, Et 0.7, Cs 0.75, PAS10.0, Cm 0.5	370	Poor Response to Medical Treatment	Thoracoplasty	Left	Pt 0.75, Z 1.5, Cap 1.0, Cs 0.5, Mfx 0.4	360	45	Yes
37	F	NTMPD and pTB	M.avium	MBT + NTM	S H R E Et Cm Km	S H R E Z Ofl Cm Km	S H R E Z Ofl Am Cm Km	S H R E Z Ofl Am Cm Km	MBT + NTM	H 1.2, Lfx 0.75, PAS 12.0, Rb 0.3, azithromycin 0.5	1076	Poor Response to Medical Treatment, Cavitary Lesions	Lobectomy, Thoracocentesis, Thoracoplasty	Right	H 0.6, Rb 0.3, Mfx 0.4, PAS 9.0, Lzd 0.6	1070	86	Yes
38	F	NTMPD and pTB	M.simiae	MBT + NTM		H R		H R S	MBT + NTM	H 1.2, R 0.45, E 1.2, Z 1.5, Km 1.0	180	Poor Response to Medical Treatment	Lobectomy with Segmentectomy, Thoracoplasty	Right	Z 1.5, Mfx 0.4, Cs 0.5, Pt 0.75	365	40	Yes
39	M	NTMPD and pTB	M.avium	MBT + NTM					MBT + NTM	H 0.6, R 0.6, E 1.2, Z 1.5	182	Cavitary Lesions	Lobectomy with Segmentectomy	Bilateral	Mfx 0.4, H 0.6, E 1.2, Z 1.5, Cl 1.0	543	86	Yes
40	M	NTMPD and pTB	M.avium	MBT + NTM			S H Ofl PAS Et Km	S H Fq PAS Et Km	MBT + NTM	R 0.6, E 1.2, Z 1.5, Lfx 0.75, Am 1.0, Bq	306	Persistent Culture Positivity	Pneumonectomy, Thoracoplasty, 2nd Thoracoplasty	Left	Z 1.5, PAS 12.0, Mfx 0.4, Cs 0.75, Cm 1.0	566	48	Yes
41	M	NTMPD and pTB	M.avium	Negative				H R	MBT + NTM	H 0.6, R 0.6, E 1.2, Z 1.5, Mfx 0.4, Cm 1.0	214	Radiographic Aggravation	Wedge Resection, Thoracoplasty	Right	Mfx 0.4, Z 1.5, Trd 0.75, PAS 12.0, Am 1.0	365	93	Yes
42	F	NTMPD and pTB	M.kansasii	MBT + NTM					NTM	S 1.0, H 0.6, E 1.2, Z 1.5, Mfx 0.4	114	Poor Response to Medical Treatment, pleural empyema	Bilobectomy, Thoracoplasty	Right	R 0.6, Mfx 0.4, H 0.6, E 1.2, Z 1.5, Cl 1.0	367	47	Yes
43	F	NTMPD and pTB	M.avium	MBT			S H R E Fq Et Am Lzd Cl	S H R E Et Cl Cip Doxycycline Trimetoprim	MBT + NTM			Poor Response to Medical Treatment	Lobectomy with Segmentectomy, Rethoracotomy with Stopping Bleeding	Left	Rb 0.3, Mfx 0.4, Lzd 0.6	36	42	Yes
44	F	XDR pTB	N/A	K	SHREFq	SHREFqKm	N/A	N/A	MBT	Z 1.5, Mfx 0.4, Et 1.6, Cs 0.5, Am 1.0, PAS 9.0, Cap 1.0, Lzd 0.6	850	Poor Response to Medical Treatment, Longstanding Cavitary Lesions	Lobectomy with Segmentectomy, Thoracoplasty	Left	Pt 0.75, Cs 0.5, Lfx 0.75, PAS 9.0, Lzd 0.6	365	36	Yes
45	M	XDR pTB	N/A	MBT	SHREFqKm	SHREFqKm	N/A	N/A	MBT	Z 1.5, Lfx 0.6, Et 1.6, Cs 0.5, PAS 12.0, Cap 1.0	730	Poor Response to Medical Treatment, Cavitary Lesions	Segmentectomy, Thoracoplasty	Left	Pt 0.5, Am 1.0, Z 1.5; Lfx 0.75, Lzd 0.5; Cap 1.0	365	24	Yes
46	F	XDR pTB	N/A	MBT	HREZFqEtRb	HREZOflEtCsPASRb	N/A	N/A	MBT	Z 1.2, Lfx 0.75, Et 1.6, Cs 0.5, PAS 10.0, Cap 1.0	850	Poor Response to Medical Treatment,Disease Progression, Reccurance	Transsternal occlusion of the main bronchus, Thoracocentesis, Thoracoplasty	Right	Mfx 0.4, Cs 0.5, Z 1.5, Lzd 0.6, Cap 1.0	365	25	Yes
47	F	XDR pTB	N/A	MBT	SHRFqAmKmRb	SHRFqEtAmKmRb	N/A	N/A	MBT	5 Z 1.2, Mfx 0.4, Cs 0.5, PAS 8.0, Cap 1.0	580	Poor Response to Medical Treatment, Disease Progression	Lobectomy, Thoracoplasty	Right	Z 0.5, Cap 1.0,,Lfx 0.75, Cs 0.5, Lzd 0.6, Bedacvilini 0.1 (acc prascribtion)	510	30	Yes
48	M	XDR pTB	N/A	MBT	HREFqEtRb	HREFqEtPASKmRb	N/A	N/A	MBT	E 1.2, Z 1.5, Lfx 0.75, Cs 0.5, Cap 1.0, Lzd 0.6	1080	Poor Response to Medical Treatment, Longstanding Cavitary Lesions	Pneumonectomy, Thoracoplasty	Left	Mfx 0.4, Z 1.5, Cs 0.75, Cap 1.0, Lzd 0.6	365	44	Yes
49	M	XDR pTB	N/A	MBT	SHREFqEt	SHREFqECsCap	N/A	N/A	MBT	Z 1.5, Lfx 0.75, Tzd 0.75, Am 1.2, PAS 12.0, Lzd 0.6	1020	Poor Response to Medical Treatment, Longstanding Cavitary Lesions	Lobectomy with Segmentectomy, Thoracoplasty, Endobronchial valve	Right	Lzd 0.6, Cap 1.0, Bdq acc prescribtion 0,2, Lfx 0.75, Cs 0.75, Z 1.5	360	29	Yes
50	M	XDR pTB	N/A	MBT	SHREFqCs	SHREFqCsKm	N/A	N/A	N/A	Z 1.5, Mfx 0.4, Et 1.6, Tzd 0.75, PAS 12.0, Cap 1.0	1050	Longstanding Cavitary Lesions	Thoracoplasty	Left	Am 1.0, Pas 12.0, Lfx 0.75	730	50	No
51	F	XDR pTB	N/A	MBT	REZFqEtCsKm	SHREZFqEtCsPASKm	N/A	N/A	MBT	Z 1.5, Mfx 0.4, Et 1.6, Cs 0.5, PAS 10.0, Cap 1.0	1800	Longstanding Cavitary Lesions	Segmentectomy	Right	Z 1.0, Mfx 0.4, PAS 8.0, Lfx 0.75;Cs 0.5, Am 1.0, Pt 0.5, Lzd 0.6	365	48	Yes
52	M	XDR pTB	N/A	MBT	HRZFqEtAmKm	SHRZFqEtAmCapKm	N/A	N/A	MBT	4 Z 1.5, Mfx 0.4, Cs 0.5, PAS 12.0, Rb 0.4	390	Longstanding Cavitary Lesions	Wedge Resection, Segmentectomy	Bilateral	Lfx – 0.75, Z 1.5, PAS 12.0, Cs 0.5	360	24	Yes
53	M	XDR pTB	N/A	MBT	SHREFqAmCap	SHREZFqAmCapKm	N/A	N/A	MBT	Z 1.5, Mfx 0.4, Et 1.6, Cs 0.5, PAS 10.0, Rb 0.3	390	Longstanding Cavitary Lesions	Wedge Resection, Segmentectomy, Thoracoplasty	Bilateral	Pt 0.75, PAS 12.0, Z 1.5; Mfx 0.4, Lzd 0.6; Cs 0.5	360	48	Yes
54	F	XDR pTB	N/A	MBT	SHREFqKm	SHREFqEtKm	N/A	N/A	MBT	Z 1.0, Mfx 0.4, Cs 0.5, PAS 9.0, Cap 1.0, Rb 0.45	1020	Disease Progression, Reccurance	Pneumonectomy	Left	Z 1.5, PAS 9,0, Cap 1.0, Mfx 0.4, Am 2.4	360	38	Yes
55	M	XDR pTB	N/A	MBT	REFqPASKm	SHREFqPASKm	N/A	N/A	MBT	5 Z 1.5, Mfx 0.4, Et 1.4, Cs 0.5, PAS 12.0, Cap 1.0	750	Longstanding Cavitary Lesions	Lobectomy with Segmentectomy, Thoracoplasty, Transsternal occlusion of the main bronchus, 2nd Thoracoplasty, Rethoracoplasty	Bilateral	Cs 0.5, Lfx 0.75, Z 2.0, Bq, Et 1.6, Cap 1.0	250	12	Yes
56	M	XDR pTB	N/A	MBT	SHREZAmCapKm	SHREZFqEtAmPASCapKm	N/A	N/A	MBT	Z 1.5, Mfx 0.4, Cs 0.5, PAS 10.0	376	Poor Response to Medical Treatment	Segmentectomy	Left	H 0.6, R 0.6, Lfx 0.75, Z 1.5	365	44	Yes
57	M	XDR pTB	N/A	MBT	SHREZFqEtAmCap	SHREZFqETAmCap	N/A	N/A	MBT	5 Z 1.5, Mfx 0.4, Cs 0.5, PAS 1.0, Km 1.0	375	Longstanding Cavitary Lesions	Lobectomy	Left	Z 1.5, Lzd 0.6, Cap 1.0 №20, Mfx 0.4, Pt 0.75	360	36	Yes
58	M	XDR pTB	N/A	MBT	SHRFqPASKm	SHREFqPASKm	N/A	N/A	MBT	4 Z 1.5, Mfx 0.4, Et 1.6, Cs 0.5, PAS 10.0, Cap 1.0	2100	Poor Response to Medical Treatment, Longstanding Cavitary Lesions	Thoracoplasty, 2nd Thoracoplasty	Bilateral	Cs 0.5, Pt 0.75, Z 1.5, Mfx 0.4, Lzd 0.6	360	41	Yes
59	M	XDR pTB	N/A	MBT	SHREFqEtAmKmRb	SHREFqETAmKmRb	N/A	N/A	MBT	1? later MDR Z 1.5, Mfx 0.4, Cs 0.5, PAS 12.0, Cap 1.0	370	Disease Progression, Reccurance	Bilobectomy, Thoracoplasty	Right	H 1.2, Z 1.5, Lfx 0.75, E 1.2, R 0.45	365	41	Yes
60	M	XDR pTB	N/A	MBT	HREZFqKm	SHREZFqKm	N/A	N/A	MBT	Am 1.0, Cs 0.5, Pas 12.0, Amoxicillini 1.0	1120	Poor Response to Medical Treatment	Wedge Resection	Right	Am 1.0, Mfx 0.4, Cs 0.5, PAS 9.0, Bq	0	12	Yes
61	M	XDR pTB	N/A	MBT	HREFqKm	HREFqKm	N/A	N/A	MBT	4 Z 1.5, Mfx 0.4, Et 1.6, Cs 0.5, PAS 12.0, Cap 1.0	1120	Poor Response to Medical Treatment	Lobectomy with Segmentectomy, Thoracoplasty	Right	Pt 0.5, Mfx 0.5, Z 1.5, PAS 9.0, Cs 0.5, Am 1.0, Lzd 0.6	365	27	Yes
62	M	XDR pTB	N/A	MBT	R	R	N/A	N/A	MBT	2 E 1.2, H 0.6, Z 1.5, Ofl 0.4, Et 1.6, Km 1.0	1100	Poor Response to Medical Treatment,Disease Progression, Reccurance	Segmentectomy	Right	Z 1.5, E 1.2, Lfx 0.75, Cap 1.0, Pt 0.75	190	36	Yes
63	F	XDR pTB	N/A	MBT	HRFqEtAmCapKm	HRFqEtAmCapKm	N/A	N/A	MBT	Z 1.5, Mfx 0.4, Tzd 0.75, PAS 10.0, Lzd 0.6	420	Poor Response to Medical Treatment	Lobectomy, 2nd Lobectomy	Bilateral	Молосова п а 2016	365	49	Yes
64	F	XDR pTB	N/A	MBT	SHRCapKm	SHRFqCapKm	N/A	N/A	MBT	4 E 1.2, Z 1.5, Ofl 0.4, Et 1.6, Cs 0.5, Am 1.0, PAS 12.0	390	Poor Response to Medical Treatment	Lobectomy with Segmentectomy, Thoracoplasty	Left	Z 1.5, Lfx 0.75, Pt 0.75, Cs 0.5, Lzd 0.6, Km 1.0	365	38	Yes
65	F	XDR pTB	N/A	MBT	SHRFqKm	SHRFqKm	N/A	N/A	MBT	Mfx 0.4, Tzd 0.75, PAS 10.0, Z 1.5, Pt 0.5	450	Poor Response to Medical Treatment	Lobectomy	Right	Bq 0.2, Pt 0.5, Lfx 0.5, Z 1.0, Cs 0.5	340	13	Yes
66	M	XDR pTB	N/A	MBT	SHREZFqEtKm	SHREZFqEtPASKm	N/A	N/A	MBT	Mfx 0.4, Z 1.5, Cs 0.5, Cap 1.0, Rb 0.6	600	Disease Progression	Lobectomy, Thoracoplasty, 2nd Thoracoplasty	Bilateral	Z 1.0, Lzd 0.6, Bq 0.2, Lfx 0.75	360	12	Yes
67	M	XDR pTB	N/A	MBT	SHRFqEtPASCapKm	SHREZFqEtPASCapKm	N/A	N/A	MBT	Km 1.0, Mfx 0.4, Cs 0.5, PAS 12.0, Et 1.6, Z 1.5	2800	Disease Progression, Reccurance, Persistent Culture Positivity	Pneumonectomy, Thoracoplasty	Right	Z 1.5, Cs 0.75, Lfx 0.4, Lzd 0.6, Cap 1.0, Bq	365	48	Yes
68	M	XDR pTB	N/A	MBT	SHREFqEtPASRb	SHREFqEtPASRb	N/A	N/A	MBT	4 Z 1.5, Mfx 0.4, Cs 0.5, Km 1.0	1100	Poor Response to Medical Treatment, Reccurent Hemoptysis	Wedge Resection, Pneumonectomy, Thoracoplasty	Bilateral	Z 1.5, К 1.0, Cap 1.0, Lzd 0.6, Lfx 0.75, Cs 0.5, Bq 0.2	360	13	Yes
69	F	XDR pTB	N/A	MBT	SHRFqKm	SHRFqKm	N/A	N/A	MBT	4 E1.2, Z 1.5, Mfx 0.4, Et 1.6, Cs 0.5, PAS 12.0, Cap 1.0	540	Disease Progression, Reccurance, Persistent Culture Positivity	Lobectomy	Right	Z 1.5, Lfx 0.75, Cs 0.5, Pt 0.75, Cap 1.0, Mfx 0.4	365	39	Yes
70	M	XDR pTB	N/A	MBT	SHRE	SHREFqEtPASCap	N/A	N/A	N/A	4 Z 1.5, Mfx 0.4, Cs 0.5, Km 1.0, Lzd 0.6	550	Longstanding Cavitary Lesions	Thoracoplasty	Right	5	360	51	Yes
71	M	XDR pTB	N/A	MBT	SHREZFqCapKm	SHREZFqCapKm	N/A	N/A	MBT	Z 1.5, Mfx 0.4, Pas 12.0, Pt 0.75, Cs 0.5, Am 1.0	450	Poor Response to Medical Treatment	Segmentectomy, Thoracoplasty	Right	Z 2.0, Pt 0.75, PAS 1.2, Mfx 0.4, Lzd 0.6, Cs 0.5	360	48	Yes
72	M	XDR pTB	N/A	MBT	SHRFqPASKmRb	SHRFqPASKmRb	N/A	N/A	MBT	E 1.2, Z 1.5, Mfx 0.4, Pt 0.75, Cs 0.5, PAS 10.0, Cap 1.0	920	Disease Progression, Persistent Culture Positivity	Transsternal occlusion of the main bronchus, Pneumonectomy, Thoracoplasty, Thoracocentesis, 2nd Thoracocentesis	Right	Z 1.5, Cs 0.5, Et 0.75, Lfx 0.75, Km 1.0, Bq 0,1	360	12	Yes
73	M	XDR pTB	N/A	MBT	SHREFqKm	SHREFqKm	N/A	N/A	MBT	5 Z 1.5, Ofl 0.4, Et 1.6, Cs 0.5, PAS 12.0, Cap 1.0, Lzd 0.6	370	Poor Response to Medical Treatment	Lobectomy, Thoracoplasty	Right	Pas 9.0, Cs 0.5, Z 1.5, Lfx 0.75, Cap 1.0, Lzd 0.6	360	39	Yes
74	F	XDR pTB	N/A	MBT	HREFqEtKm	HREFqEtKm	N/A	N/A	Negative	4 Z 1.5, Mfx 0.4, Cs 0.5, PAS 9.0, Cap 1.0	1150	Poor Response to Medical Treatment	Lobectomy with Segmentectomy, Thoracoplasty	Right	Mfx 0.4, Cap 1.0, Cs 0.5, Lzd 0.6, PAS 12,0	650	36	Yes
75	M	XDR pTB	N/A	MBT	SHREZFqAm	SHREZFqAmPASCapKm	N/A	N/A	MBT	Z 1.5, Mfx 0.4, Et 1.6, Cs 0.5, Rb 0.4	1250	Poor Response to Medical Treatment	Pneumonectomy, Thoracoplasty	Right	Z 1.0, Lzd 0.6, Bq 0.2, Lfx 0.7	126	16 (death because of TB)	No
76	M	XDR pTB	N/A	MBT	SHRFqEtKm	SHRFqEtKm	N/A	N/A	MBT	4 E 1.2, Z 1.5, Mfx 0.4, Cs 0.5, PAS 12.0, Cap 1.0	740	Poor Response to Medical Treatment, Longstanding Cavitary Lesions	Segmentectomy, Thoracoplasty, 2nd Segmentectomy, 2nd Thoracoplasty	Bilateral	Z 1.5, E 1.6, Mfx 0.4, Cs 0.5, Cap 1.0	365	13	Yes
77	M	XDR pTB	N/A	MBT	SHREFqEtAmKmRb	SHREFqEtAmPASKmRb	N/A	N/A	MBT	5 Z 1.5, Mfx 0.4, Et 1.6, Cs 0.5, PAS 12.0, Cap 1.0	1120	Poor Response to Medical Treatment	Transsternal occlusion of the main bronchus, Pneumonectomy, Thoracoplasty, Thoracocentesis	Left	Pt 0.75, Z 1.5, Am 0.75; Cap 1.0, Lfx 0.75, Bq 0.2, Lzd 0.6	366	12	Yes
78	F	XDR pTB	N/A	MBT	SHREFqKm	SHREFqEtKm	N/A	N/A	MBT	Z 1.5, Mfx 0.4, Cs 0.5, Cap 1.0, PAS 12..0	430	Poor Response to Medical Treatment	Lobectomy, Thoracoplasty	Left	Z 1.5, Cap 1.0, PAS 9.0, Lfx 0.75, Lzd 0.6, Bq 0,2	360	40	Yes
79	M	XDR pTB	N/A	MBT	HREFqEtCap	SHREFqEtCap	N/A	N/A	MBT	5 Z 1.5, Mfx 0.4, Cs 0.4, PAS 12.0, Km 1.0	390	Poor Response to Medical Treatment	Segmentectomy, Excision of the ligature fistula	Right	Z 1.5, Cs 0.5, PAS 10.0, Lfx 0.5, Lzd 0.6	360	60	Yes
80	M	XDR pTB	N/A	MBT	HRFqEtKmRb	SHREFqEtKmRb	N/A	N/A	MBT	4 Z 1.5, Mfx 0.4, Cs 0.5, PAS 9.0, Cap 1.0	387	Poor Response to Medical Treatment	Lobectomy with Segmentectomy, Thoracoplasty	Right	Mfx 0.4, Z 1.5, E 1.6, Cap 1.0, Cs 0.5	360	13	Yes
81	M	XDR pTB	N/A	MBT	SHREZFqKm	SHREZFqEtKm	N/A	N/A	MBT	5 Z 1.5, Mfx 0.4, Cs 0.5, PAS 12.0, Cap 1..0	1560	Poor Response to Medical Treatment	Transsternal occlusion of the main bronchus, Pneumonectomy, Thoracoplasty, Thoracocentesis	Left	Z 1.5, Bq 0.2, Lzd 0.6, Cs 0.5, Lfx 0.75, Cap 1.0	380	31	Yes
82	F	XDR pTB	N/A	MBT	HRFqEtCsKm	SHRFqEtCsKm	N/A	N/A	MBT	E 1.2, Z 1.5, Mfx 0.4, Cs 0.5, PAS 9.0, Cap 1.0 VS Bq, Lfx 0.75, PAS 12.0	380	Poor Response to Medical Treatment	Segmentectomy	Right	Z 1.0, Cap 0.75, Cs 0.5, Mfx 0.4, PAS 8.0	365	36	Yes
83	F	XDR pTB	N/A	Negative	No data	No data	N/A	N/A	MBT	4 Z 1.5, Mfx 0.4, Cs 0.5, PAS 12.0, Cap 1.0	375	Poor Response to Medical Treatment	Lobectomy, Thoracoplasty	Right	Lfx 0.75, Pt 0.75, Z 1.5, PAS 12.0, Cs 0.75	360	60	Yes
